# Supplementary material for: Anti-oxidative and anti-inflammatory activities of the ethanol extract of edible flower from Chimonanthus praecox
Source: Front Pharmacol. 2022 Sep 27;13:1004520. doi: 10.3389/fphar.2022.1004520 (PMC9552299; doi:10.3389/fphar.2022.1004520)
Supplement: Supplementary file 1 [file Table2.XLSX]

## Sheet: Sheet1
Raw data for figure 4
A
No.	control	25 μg/mL CPE	50 μg/mL CPE	100 μg/mL CPE	200 μg/mL CPE	400 μg/mL CPE
1	98.8162	93.1047	95.0452	95.338	91.4206	86.0386
2	99.4752	99.0725	94.7889	92.6654	94.7889	91.0178
3	101.709	99.1457	93.6905	95.5577	96.5096	96.5829
Average	100	97.1076	94.5082	94.5204	94.2397	91.2131
SD	1.51592	3.46683	0.719621	1.61025	2.58861	5.27487
B
No.	control	8 ng/mL LPS	8 ng/mL LPS + 150 μM Apocynin	8 ng/mL LPS + 25 μg/mL CPE	8 ng/mL LPS + 50 μg/mL CPE	8 ng/mL LPS + 100 μg/mL CPE
1	107.388	1319.76	678.728	1211.64	903.21	657.774
2	81.9231	1149.66	474.574	1070.32	837.882	583.081
3	110.689	1204.51	767.403	1091.05	912.748	563.337
Average	100	1224.64	640.235	1124.34	884.613	601.397
SD	15.7418	86.8212	150.161	76.3171	40.7504	49.8121
C
No.	control	8 ng/mL LPS	8 ng/mL LPS + 25 μg/mL CPE	8 ng/mL LPS + 50 μg/mL CPE	8 ng/mL LPS + 100 μg/mL CPE
1	99.3116	152.15	151.337	173.494	151.845
2	105.428	160.512	164.274	176.161	158.759
3	95.2601	158.5	163.104	172.983	169.462
Average	100	157.054	159.572	174.213	160.022
SD	5.11892	4.36469	7.15533	1.70687	8.87587
D
No.	control	8 ng/mL LPS	8 ng/mL LPS + 150 μM Apocynin	8 ng/mL LPS + 25 μg/mL CPE	8 ng/mL LPS + 50 μg/mL CPE	8 ng/mL LPS + 100 μg/mL CPE
1	98.4375	284.856	79.6875	191.827	98.4375	110.697
2	94.8317	385.817	80.4086	132.692	116.827	85.8173
3	106.731	334.255	76.4423	116.106	87.2596	91.9471
Average	100	334.976	78.8462	146.875	100.841	96.1538
SD	6.10148	50.4846	2.11279	39.8031	14.9295	12.9624
