# Supplementary material for: Anti-oxidative and anti-inflammatory activities of the ethanol extract of edible flower from Chimonanthus praecox
Source: Front Pharmacol. 2022 Sep 27;13:1004520. doi: 10.3389/fphar.2022.1004520 (PMC9552299; doi:10.3389/fphar.2022.1004520)
Supplement: Supplementary file 2 [file Table3.XLSX]

## Sheet: Sheet1
Raw data for figure 5
A
No.	control	8 ng/mL LPS	8 ng/mL LPS + 100 μM L-NAME	8 ng/mL LPS + 25 μg/mL CPE	8 ng/mL LPS + 50 μg/mL CPE	8 ng/mL LPS + 100 μg/mL CPE
1	0.238938	25.9027	13.6283	21.9203	20.6814	15.9026
2	0.769911	26.3451	13.3516	22.0088	21.2124	15.9026
3	0.769911	26.3451	14.0145	21.7434	20.5929	16.6991
Average	0.59292	26.1976	13.6648	21.8909	20.8289	16.1681
SD	0.306558	0.255466	0.332972	0.135181	0.335038	0.459842
B
No.	8 ng/mL LPS	8 ng/mL LPS + 100 μM L-NAME	8 ng/mL LPS + 25 μg/mL CPE	8 ng/mL LPS + 50 μg/mL CPE	8 ng/mL LPS + 100 μg/mL CPE
1	20.3274	11.228	20.1504	18.7345	19
2	19.885	11.0877	19.7965	19.6195	19
3	20.0619	10.9055	19.885	19.531	19.177
Average	20.0914	11.0737	19.944	19.295	19.059
SD	0.222705	0.161709	0.184216	0.487397	0.102185
C
No.	control	8 ng/mL LPS	8 ng/mL LPS + 25 μg/mL CPE	8 ng/mL LPS + 50 μg/mL CPE	8 ng/mL LPS + 100 μg/mL CPE
1	0.00676982	1.10445	0.715323	0.570382	0.385108
2	0.00772277	0.954842	0.92445	0.598739	0.335256
3	0.00553705	0.948246	0.730353	0.547147	0.344681
Average	0.00667655	1.00251	0.790042	0.572089	0.355015
SD	0.00109584	0.0883443	0.116643	0.0258386	0.0264839
D
No.	control	8 ng/mL LPS	8 ng/mL LPS + 25 μg/mL CPE	8 ng/mL LPS + 50 μg/mL CPE	8 ng/mL LPS + 100 μg/mL CPE
1	0	1.04305	0.927666	0.655676	0.272208
2	0	1.15044	0.874515	0.688368	0.574279
3	0.15712	1.01941	1.08285	0.519622	0.314382
Average	0.0523733	1.07097	0.961679	0.621222	0.386956
SD	0.0907133	0.0698369	0.108254	0.0894936	0.163591
