# Supplementary material for: Anti-oxidative and anti-inflammatory activities of the ethanol extract of edible flower from Chimonanthus praecox
Source: Front Pharmacol. 2022 Sep 27;13:1004520. doi: 10.3389/fphar.2022.1004520 (PMC9552299; doi:10.3389/fphar.2022.1004520)
Supplement: Supplementary file 3 [file Table6.XLSX]

## Sheet: Sheet1
Raw data for figure 8
	A-1
	No.	control	8 ng/mL LPS	8 ng/mL LPS + 25 μg/mL CPE	8 ng/mL LPS + 50 μg/mL CPE	8 ng/mL LPS + 100 μg/mL CPE
	1	0.8637	10.5032	10.1256	8.78865	7.48031
	2	1.03763	10.1405	9.28895	8.98085	6.97279
	3	1.09867	9.93257	9.96479	8.88608	6.94614
	Average	1	10.1921	9.7931	8.88519	7.13308
	SD	0.121921	0.288774	0.443941	0.0961056	0.301005
	A-2
	No.	control	8 ng/mL LPS	8 ng/mL LPS + 25 μg/mL CPE	8 ng/mL LPS + 50 μg/mL CPE	8 ng/mL LPS + 100 μg/mL CPE
	1	0.995119	2.97494	2.65257	2.56785	3.25318
	2	1.05997	3.08148	2.46002	3.47537	2.40607
	3	0.944912	2.93361	3.15134	2.69757	2.62435
	Average	1	2.99668	2.75464	2.9136	2.7612
	SD	0.0576862	0.0762936	0.356785	0.49081	0.439823
	B-1
	No.	control	8 ng/mL LPS	8 ng/mL LPS + 25 μg/mL CPE	8 ng/mL LPS + 50 μg/mL CPE	8 ng/mL LPS + 100 μg/mL CPE
	1	0.662252	1.4328	1.28154	0.991872	0.913525
	2	0.968803	1.47379	1.38244	1.1048	1.01109
	3	0.964018	1.37814	1.13821	1.05593	1.07864
	Average	0.865024	1.42824	1.2674	1.05086	1.00109
	SD	0.175622	0.0479871	0.122732	0.0566324	0.0830109
	B-2
	No.	control	8 ng/mL LPS	8 ng/mL LPS + 25 μg/mL CPE	8 ng/mL LPS + 50 μg/mL CPE	8 ng/mL LPS + 100 μg/mL CPE
	1	1.27873	0.834634	0.830673	1.19463	1.13205
	2	1.36016	0.79035	0.923797	1.08231	1.4127
	3	1.35815	0.888439	0.762314	1.05888	1.41838
	Average	1.33234	0.837808	0.838928	1.11194	1.32105
	SD	0.0464463	0.0491215	0.0810574	0.0725588	0.163697
	C-1
	No.	control	8 ng/mL LPS	8 ng/mL LPS + 25 μg/mL CPE	8 ng/mL LPS + 50 μg/mL CPE	8 ng/mL LPS + 100 μg/mL CPE
	1	1.20197	0.96391	0.997944	1.22703	1.1631
	2	1.21849	0.74624	0.947883	1.15521	1.16668
	3	1.08294	0.861526	1.04859	1.03835	1.07524
	Average	1.1678	0.857225	0.998137	1.1402	1.13501
	SD	0.0739514	0.108899	0.0503513	0.0952286	0.0517929
	C-2
	No.	control	8 ng/mL LPS	8 ng/mL LPS + 25 μg/mL CPE	8 ng/mL LPS + 50 μg/mL CPE	8 ng/mL LPS + 100 μg/mL CPE
	1	0.321185	1.26281	1.11234	0.855802	0.686813
	2	0.518889	1.26499	0.799217	0.751929	0.685887
	3	0.459091	1.08271	0.947826	0.884313	0.808054
	Average	0.433055	1.2035	0.953126	0.830681	0.726918
	SD	0.101391	0.10462	0.156627	0.0696754	0.0702674
