# Supplementary material for: Anti-oxidative and anti-inflammatory activities of the ethanol extract of edible flower from Chimonanthus praecox
Source: Front Pharmacol. 2022 Sep 27;13:1004520. doi: 10.3389/fphar.2022.1004520 (PMC9552299; doi:10.3389/fphar.2022.1004520)
Supplement: Supplementary file 5 [file Table4.XLSX]

## Sheet: Sheet1
Raw data for figure 6
A
No.	control	8 ng/mL LPS	8 ng/mL LPS + 100 nM Celecoxib	8 ng/mL LPS + 25 μg/mL CPE	8 ng/mL LPS + 50 μg/mL CPE	8 ng/mL LPS + 100 μg/mL CPE
1	0.9325	52.4	2.558	43.74	35.1	22.52
2	0.9627	44.73	2.322	37.11	32.44	22.52
3	0.9367	49.17	2.098	38.58	30.14	22.52
Average	0.943967	48.7667	2.326	39.81	32.56	22.52
SD	0.0163589	3.85087	0.230026	3.48194	2.48218	0
B
No.	control	8 ng/mL LPS	8 ng/mL LPS + 25 μg/mL CPE	8 ng/mL LPS + 50 μg/mL CPE	8 ng/mL LPS + 100 μg/mL CPE
1	0.039191	0.943874	0.962039	0.786853	0.777366
2	0.0331848	0.983957	0.849194	0.861049	0.810378
3	0.0411395	1.07674	0.910144	0.765337	0.761368
Average	0.0378384	1.00152	0.907126	0.804413	0.783038
SD	0.00414623	0.0681512	0.0564826	0.050214	0.024992
C
No.	control	8 ng/mL LPS	8 ng/mL LPS + 25 μg/mL CPE	8 ng/mL LPS + 50 μg/mL CPE	8 ng/mL LPS + 100 μg/mL CPE
1	0	1.27549	1.02211	0.874503	0.823678
2	0.017086	1.10497	0.95409	0.889085	0.642919
3	0	1.24736	0.804973	0.803725	0.778491
Average	0.00569533	1.20927	0.927059	0.855771	0.748363
SD	0.00986461	0.0914188	0.111066	0.045659	0.0940704
