# Supplementary material for: Anti-oxidative and anti-inflammatory activities of the ethanol extract of edible flower from Chimonanthus praecox
Source: Front Pharmacol. 2022 Sep 27;13:1004520. doi: 10.3389/fphar.2022.1004520 (PMC9552299; doi:10.3389/fphar.2022.1004520)
Supplement: Supplementary file 6 [file Table1.XLSX]

## Sheet: Sheet1
Raw data for figure 3
A
No.	control	25 μg/mL CPE	50 μg/mL CPE	100 μg/mL CPE	200 μg/mL CPE
1	0.236364	16.4182	29.6303	46.9636	54.1758
2	0.357576	16.9636	30.7818	47.8727	54.9636
3	0.29697	16.2364	30.7818	47.9939	54.1151
Average	0.29697	16.5394	30.398	47.6101	54.4182
SD	0.060606	0.378489	0.66483	0.563124	0.47335
B
No.	control	50 μM Trolox	25 μg/mL CPE	50 μg/mL CPE	100 μg/mL CPE	200 μg/mL CPE
1	4.0205	36.5756	13.6441	22.3696	30.0684	49.5723
2	-0.342	39.3489	11.3345	19.8032	36.7408	50.0855
3	-3.678	43.328	14.1574	20.4448	34.5594	47.006
Average	0.000166667	39.7508	13.0453	20.8725	33.7896	48.8879
SD	3.86064	3.3941	1.50371	1.33555	3.40216	1.64989
C
No.	control	50 μM Trolox	25 μg/mL CPE	50 μg/mL CPE	100 μg/mL CPE	200 μg/mL CPE
1	-0.420757	28.4626	6.31136	6.31136	22.5806	31.5568
2	1.12202	26.892	5.32959	10.6592	20.6171	34.7826
3	-0.701262	23.8934	4.90884	8.27489	21.1781	30.014
Average	2e-07	26.416	5.5166	8.41515	21.4586	32.1178
SD	0.981767	2.32151	0.71972	2.1773	1.01137	2.43329
