# Supplementary material for: Anti-oxidative and anti-inflammatory activities of the ethanol extract of edible flower from Chimonanthus praecox
Source: Front Pharmacol. 2022 Sep 27;13:1004520. doi: 10.3389/fphar.2022.1004520 (PMC9552299; doi:10.3389/fphar.2022.1004520)
Supplement: Supplementary file 7 [file Table5.XLSX]

## Sheet: Sheet1
	Raw data for figure 7
	A
	No.	control	8 ng/mL LPS	8 ng/mL LPS + 50 μM Dexamethasone	8 ng/mL LPS + 25 μg/mL CPE	8 ng/mL LPS + 50 μg/mL CPE	8 ng/mL LPS + 100 μg/mL CPE
	1	0.9325	52.4	2.558	43.74	35.1	22.52
	2	0.9627	44.73	2.322	37.11	32.44	22.52
	3	0.9367	49.17	2.098	38.58	30.14	22.52
	Average	0.943967	48.7667	2.326	39.81	32.56	22.52
	SD	0.0163589	3.85087	0.230026	3.48194	2.48218	0
	B
	No.	control	8 ng/mL LPS	8 ng/mL LPS + 50 μM Dexamethasone	8 ng/mL LPS + 25 μg/mL CPE	8 ng/mL LPS + 50 μg/mL CPE	8 ng/mL LPS + 100 μg/mL CPE
	1	0.924944	11.5154	1.10667	2.1284	1.73298	0.735829
	2	0.581098	9.12565	0.877011	2.04244	1.32037	0.718636
	3	0.477945	7.71589	0.741527	1.99086	1.40633	0.529522
	Average	0.661329	9.4523	0.908403	2.0539	1.48656	0.661329
	SD	0.234051	1.92069	0.184586	0.0694817	0.217694	0.114471
	C
	No.	control	8 ng/mL LPS	8 ng/mL LPS + 25 μg/mL CPE	8 ng/mL LPS + 50 μg/mL CPE	8 ng/mL LPS + 100 μg/mL CPE
	1	0.284533	1.0163	0.712025	0.757858	0.530957
	2	0.252905	0.961483	0.578344	0.742262	0.498846
	3	0.217135	1.02337	0.817902	0.570382	0.618423
	Average	0.251524	1.00039	0.702757	0.690167	0.549409
	SD	0.0337199	0.0338769	0.120048	0.10403	0.0618873
	D
	No.	control	8 ng/mL LPS	8 ng/mL LPS + 25 μg/mL CPE	8 ng/mL LPS + 50 μg/mL CPE	8 ng/mL LPS + 100 μg/mL CPE
	1	0.00010013	1	0.80757	0.4066	0.30232
	2	6.5605e-05	0.829319	0.85956	0.49712	0.30024
	3	0.00026425	1.20581	0.92125	0.52184	0.25956
	Average	0.000143328	1.01171	0.862793	0.475187	0.287373
	SD	0.000106134	0.188517	0.0569089	0.0606702	0.0241095
	E
	No.	control	10 μM Nigericin	10 μM Nigericin + 25 μg/mL CPE	10 μM Nigericin + 50 μg/mL CPE	10 μM Nigericin + 100 μg/mL CPE
	1	8.68132	282.308	214.725	208.681	209.78
	2	18.5714	242.198	219.67	164.725	173.517
	3	13.6264	191.648	173.517	164.176	207.582
	Average	13.6264	238.718	202.637	179.194	196.96
	SD	4.94506	45.4297	25.3403	25.5381	20.3321
