# Supplementary material for: Anti-oxidative and anti-inflammatory activities of the ethanol extract of edible flower from Chimonanthus praecox
Source: Front Pharmacol. 2022 Sep 27;13:1004520. doi: 10.3389/fphar.2022.1004520 (PMC9552299; doi:10.3389/fphar.2022.1004520)
Supplement: Supplementary file 8 [file Table7.XLSX]

## Sheet: Sheet1
Raw data for figure 9
A
No.	control	5 mg/kg LPS	5 mg/kg LPS + 200 mg/kg CPE	5 mg/kg LPS + 400 mg/kg CPE	5 mg/kg LPS + 600 mg/kg CPE
1	59.0469	176738	150762	142949	163848
2	7.95312	203691	171074	161113	157207
3	5.60938	182988	168340	159941	133965
4	0	160527	194121	165996	162285
5	0	182988	177129	157207	144316
6	0	193730	144512	157598	176348
7	0	204473	153496	184160	166582
8	4.51562	207012	184160	160527	167949
Average	9.64063	189019	167949	161187	159062
SD	20.2065	16192.4	17302.2	11428.2	13723.6
B
No.	control	5 mg/kg LPS	5 mg/kg LPS + 200 mg/kg CPE	5 mg/kg LPS + 400 mg/kg CPE	5 mg/kg LPS + 600 mg/kg CPE
1	23.0769	80750	86583.3	86583.3	75750
2	21.1538	103583	92083.3	79583.3	74083.3
3	59.6154	96083.3	82750	88250	71750
4	42.3077	71750	95083.3	84583.3	55916.7
5	40.3846	77083.3	90416.7	74083.3	67750
6	21.1538	81916.7	68750	63750	71583.3
7	11.5385	82750	63583.3	81583.3	72416.7
8	44.2308	79750	75250	75750	70083.3
Average	32.9327	84208.3	81812.5	79270.8	69916.7
SD	16.104	10430.7	11497	7999.72	6147.01
C
No.	control	5 mg/kg LPS	5 mg/kg LPS + 200 mg/kg CPE	5 mg/kg LPS + 400 mg/kg CPE	5 mg/kg LPS + 600 mg/kg CPE
1	ND	229.946	258.824	240.642	251.872
2		234.225	264.706	191.979	219.251
3		278.61	219.786	154.546	136.364
4		235.829	172.192	167.914	164.171
5		258.824	209.626	257.219	143.315
6		250.267	155.615	180.749	135.294
7		246.524	262.032	191.444	114.439
8		259.893	238.503	257.754	171.123
Average		249.265	222.66	205.281	166.979
SD		16.2739	41.5709	40.7816	46.6383
D
No.	control	5 mg/kg LPS	5 mg/kg LPS + 200 mg/kg CPE	5 mg/kg LPS + 400 mg/kg CPE	5 mg/kg LPS + 600 mg/kg CPE
1	31770.3	43120	29756	17992	26392
2	45504	61760	43520	32728	30308
3	30444.1	41320	31932	32052	52680
4	26262.1	35644	18080	28848	23204
5	38548.8	52320	24836	31396	34676
6	37163.6	50440	23520	62080	23560
7	39020.3	52960	19744	34008	27004
8	33951.2	46080	23680	30196	22144
Average	35333	47955.5	26883.5	33662.5	29996
SD	5994.33	8135.75	8148.21	12518.8	10054.9
